# Supplementary material for: Comparison of outcomes in patients with stage III versus limited stage IV non-small cell lung cancer
Source: Radiat Oncol. 2011 Jun 30;6:80. doi: 10.1186/1748-717X-6-80 (PMC3141527; doi:10.1186/1748-717X-6-80)
Supplement: Additional file 1 — Table S1- patient characteristics. [file 1748-717X-6-80-S1.XLS]

## Sheet: Sheet1
TABLE 1: PATIENT CHARACTERISTICS
	ALL	Stage III	Stage I/II → oligmetastatic IV	Initial oligometastatic IV	P value
Number of Patients	146	94(63.4%)	14(9.6%)	38 (26.0%)
Follow-up
Median (range) in months	13.5 mos (1-87 mos)
Sex					0.053
Male	77 (52.7%)	46 (49.0%)	10 (71.4%)	21 (55.3%)
Female	69 (47.3%)	48 (51.1%)	4 (28.6%)	17 (44.7%)
Age					0.017 *
Range	35-85	38-84	61-83	35-82
Median	64	68	73	65
KPS					0.069 **
100	24 (16.4%)	16 (17.0%)	1 (7.1%)	6 (15.8%)
90	63 (43.2%)	35 (37.2%)	4 (28.6%)	22 (57.9%)
80	46 (31.5%)	33 (35.0%)	3 (21.4%)	10 (26.3%)
70	13 (8.9%)	10 (10.6%)	3 (21.4%)	0 (0%)
Smoking History					0.76
Yes	139 (95.2%)	89 (94.7)	14 (100%)	37 (97.4%)
No	6 (4.1%)	5 (5.3%)	0 (0%)	1 (2.6%)
Weight Loss (> 5%)					0.17
Yes	45 (30.8%)	37 (39.4%)	1 (7.1%)	7 (18.4%)
No	101 (69.2%)	57 (60.6%)	13 (92.8%)	31 (81.6%)
Resection of Primary					0.048
Yes	22 (15.1%)	11 (11.7%)	5 (35.7%)	6 (15.8%)
No	124 (84.9%)	83 (88.3%)	9 (64.3%)	32 (84.2%)
Chemotherapy					0.002
Yes	100 (68.5%)	74 (78.7%)	4 (28.6%)	32 (84.2%)
No	44 (30.1%)	20 (21.3%)	10 (71.4%)	6 (15.8%)
GTV					0.27 ***
Range	0.9-877.1 ml	0.9-877.1ml	5.7-218.9 ml	3.2-501.7 ml
Median	85.7 ml	93.9 ml	70.2 ml	76.5 ml
**The age of patients with Stage I/II who progressed to oligometastatic IV tended to be older compared to the other two groups. Two-way t-test age comparison between stage III and initial oligometastatic IV patients was not statistically different with p = 0.53.
***KPS 90-100 versus KPS 70-80
****The GTV distribution was not statistically significant different among the three groups. Two-way comparisons of GTV with t-test were not significantly different between groups, with p values ranging between 0.22 - 0.53.
