# Supplementary material for: Comparison of outcomes in patients with stage III versus limited stage IV non-small cell lung cancer
Source: Radiat Oncol. 2011 Jun 30;6:80. doi: 10.1186/1748-717X-6-80 (PMC3141527; doi:10.1186/1748-717X-6-80)
Supplement: Additional file 3 — Table S3 - overall survival from date of metastases. [file 1748-717X-6-80-S3.XLS]

## Sheet: Sheet1
TABLE 3: OVERALL SURVIVAL FROM DATE OF METASTASES
Stage Group	N	1 year	2 year	5 year
Stage III progressed to Stage IV	55	0.32	0.17	0
Initial limited stage IV	38	0.72	0.43	0.14
Stage I/II progressed to limited stage IV	14	0.64	0.3	0
