# Supplementary material for: Comparison of outcomes in patients with stage III versus limited stage IV non-small cell lung cancer
Source: Radiat Oncol. 2011 Jun 30;6:80. doi: 10.1186/1748-717X-6-80 (PMC3141527; doi:10.1186/1748-717X-6-80)
Supplement: Additional file 4 — Table S4 - univariate & multivariate analysis for os from date of initial nsclc diagnosis. [file 1748-717X-6-80-S4.XLS]

## Sheet: Sheet1
TABLE 4: UNIVARIATE & MULTIVARIATE ANALYSIS FOR OS FROM DATE OF INITIAL NSCLC DIAGNOSIS
	Univariate analysis	Multivariate analysis
Variable	p values	p values	HR [95%CI]
Age	0.7	0.49	0.99 [0.98-1.02]
KPS	0.59	0.92	0.98 [0.97-1.02]
Weight Loss	0.56	0.6	0.85 [0.78-1.80]
Smoking History	0.35	NR	NR
Stage III vs. Others	0.078	0.32	1.34 [0.96-2.22]
Net GTV*	0.002	0.001	1.002 [1.001-1.003]
NR= not run, HR= hazard ration, CI=confidence interval
*At time of radiation treatment for Stage III or IV disease.
